# Supplementary material for: The Evolution and expression analysis of USP gene family in Solanum
Source: Front Plant Sci. 2025 Jun 30;16:1546640. doi: 10.3389/fpls.2025.1546640 (PMC12256548; doi:10.3389/fpls.2025.1546640)
Supplement: Supplementary file 2 [file Table1.xlsx]

## Sheet: S1
Table S1. Information on the tomato species covered by the research
Species	Type	Abridge	Gene prefix
S.lycopersicum	cultivated species	S.lyc	Solyc
S.lycopersicum var. cerasiforme	cultivated variety	S.cer	Slyv
S.galapagense	Wild species	S.gal	Sgal
S.pimpinellifolium	Wild species	S.pim	Spim
S.chmielewskii	Wild species	S.chm	Schm
S.neorickii	Wild species	S.neo	Sneo
S.corneliomulleri	Wild species	S.cor	Scor
S.peruvianum	Wild species	S.per	Sper
S.chilense	Wild species	S.chi	Schi
S.pennellii	Wild species	S.pen	Sopen
S.habrochaites	Wild species	S.hab	Shab
S.lycopersicoides	Outgroup	S.lyd	Slyd
Solanum tuberosum L	Outgroup	S.tub	PGSC

## Sheet: S2
Table S2. USP gene information
Gene ID	Chr	Start	End	Gene name	Group in tree	Subfamily	SVs	Domestication/Improve
Solyc01G001392	Sly01	53398954	53400832	SolycUSP1	G2	USP+D	N	N
Solyc01G001654	Sly01	64818595	64821184	SolycUSP2	G2	USP	N	N
Solyc01G001881	Sly01	70046329	70048155	SolycUSP3	G4	USP+D	N	Y
Solyc01G003360	Sly01	85114389	85115906	SolycUSP4	G4	USP	Y	N
Solyc01G004155	Sly01	91379021	91381861	SolycUSP5	G4	USP	N	N
Solyc02G001652	Sly02	44288728	44291314	SolycUSP6	G4	USP	Y	N
Solyc03G000170	Sly03	1336185	1341111	SolycUSP7	G4	USP	N	N
Solyc03G002491	Sly03	58794068	58796141	SolycUSP8	G2	USP	Y	N
Solyc03G002755	Sly03	60724220	60726287	SolycUSP9	G2	USP	Y	N
Solyc03G003281	Sly03	64435815	64438789	SolycUSP10	G2	USP	Y	Y
Solyc04G000547	Sly04	5096418	5098220	SolycUSP11	G4	USP	Y	N
Solyc04G001352	Sly04	42327054	42331966	SolycUSP12	G2	USP	N	N
Solyc04G002416	Sly04	62215687	62221749	SolycUSP13	G4	USP+D	N	N
Solyc05G000642	Sly05	5337350	5338979	SolycUSP14	G4	USP	Y	N
Solyc05G002061	Sly05	58807552	58812903	SolycUSP15	G2	USP	N	N
Solyc05G002545	Sly05	64053292	64054906	SolycUSP16	G4	USP+D	N	N
Solyc06G000282	Sly06	3072485	3074647	SolycUSP17	G4	USP+D	Y	N
Solyc06G000776	Sly06	31483904	31487805	SolycUSP18	G2	USP	N	N
Solyc06G001296	Sly06	40847440	40849081	SolycUSP19	G2	USP	N	N
Solyc06G001424	Sly06	42088208	42101107	SolycUSP20	G5	USP	N	N
Solyc06G001860	Sly06	45480853	45492527	SolycUSP21	G4	USP+D	N	Y
Solyc06G001878	Sly06	45614598	45616039	SolycUSP22	G4	USP	N	Y
Solyc06G002774	Sly06	52019404	52020505	SolycUSP23	G4	USP+D	Y	N
Solyc07G000172	Sly07	1514165	1522464	SolycUSP24	G2	USP	Y	Y
Solyc07G002034	Sly07	62191527	62192842	SolycUSP25	G4	USP	Y	N
Solyc07G002551	Sly07	66536796	66540481	SolycUSP26	G4	USP	N	N
Solyc08G000113	Sly08	925189	929960	SolycUSP27	G1	USP	N	N
Solyc09G000574	Sly09	5014314	5015783	SolycUSP28	G1	USP	N	Y
Solyc09G000576	Sly09	5018349	5019928	SolycUSP29	G2	USP	N	Y
Solyc10G000174	Sly10	1282874	1285737	SolycUSP30	G2	USP	N	Y
Solyc10G002950	Sly10	66185814	66187414	SolycUSP31	G2	USP	N	N
Solyc12G000867	Sly12	7794912	7801287	SolycUSP32	G2	USP	N	N
Solyc12G001303	Sly12	35977088	35985660	SolycUSP33	G4	USP+D	N	N
Solyc12G002772	Sly12	67596877	67598400	SolycUSP34	G4	USP+D	N	N
PGSC0003DMT400001925	Stu01	86043675	86046887	StuUSP6	G4	USP	-	-
PGSC0003DMT400007287	Stu01	78074711	78076257	StuUSP5	G4	USP	-	-
PGSC0003DMT400017573	Stu01	64256038	64259955	StuUSP4	G2	USP	-	-
PGSC0003DMT400029496	Stu01	57895426	57896256	StuUSP3	G4	USP+D	-	-
PGSC0003DMT400056226	Stu01	45211209	45213409	StuUSP2	G2	USP	-	-
PGSC0003DMT400084231	Stu01	31864275	31866572	StuUSP1	G2	USP+D	-	-
PGSC0003DMT400057684	Stu02	35115823	35120496	StuUSP7	G4	USP	-	-
PGSC0003DMT400012936	Stu03	2232527	2236231	StuUSP8	G4	USP	-	-
PGSC0003DMT400046827	Stu03	52122698	52124809	StuUSP9	G2	USP	-	-
PGSC0003DMT400063311	Stu03	54774438	54776378	StuUSP10	G2	USP	-	-
PGSC0003DMT400033499	Stu04	32231728	32236146	StuUSP12	G2	USP	-	-
PGSC0003DMT400033576	Stu04	64875055	64876609	StuUSP13	G4	USP+D	-	-
PGSC0003DMT400060724	Stu04	8530512	8531996	StuUSP11	G4	USP	-	-
PGSC0003DMT400021775	Stu05	49923277	49925184	StuUSP16	G4	USP+D	-	-
PGSC0003DMT400035586	Stu05	43227339	43231749	StuUSP15	G2	USP	-	-
PGSC0003DMT400072886	Stu05	787571	789019	StuUSP14	G4	USP	-	-
PGSC0003DMT400010427	Stu06	51021394	51025635	StuUSP20	G2	USP	-	-
PGSC0003DMT400010449	Stu06	51184880	51186123	StuUSP21	G4	USP	-	-
PGSC0003DMT400037920	Stu06	539415	541453	StuUSP17	G4	USP+D	-	-
PGSC0003DMT400045253	Stu06	43295851	43297298	StuUSP19	G2	USP	-	-
PGSC0003DMT400061758	Stu06	59359538	59360519	StuUSP22	G4	USP+D	-	-
PGSC0003DMT400076836	Stu06	19631770	19635104	StuUSP18	G2	USP	-	-
PGSC0003DMT400027823	Stu07	36866798	36872610	StuUSP23	G5	USP	-	-
PGSC0003DMT400049634	Stu07	53782704	53785861	StuUSP25	G4	USP	-	-
PGSC0003DMT400067234	Stu07	47887636	47889266	StuUSP24	G4	USP	-	-
PGSC0003DMT400030606	Stu09	933578	943014	StuUSP26	G2	USP	-	-
PGSC0003DMT400049227	Stu10	50724960	50726564	StuUSP28	G2	USP	-	-
PGSC0003DMT400064407	Stu10	1690856	1692146	StuUSP27	G2	USP	-	-
PGSC0003DMT400011994	Stu12	60192146	60194281	StuUSP31	G4	USP+D	-	-
PGSC0003DMT400075335	Stu12	57813314	57820049	StuUSP30	G3	USP	-	-
PGSC0003DMT400080606	Stu12	20336263	20345384	StuUSP29	G4	USP+D	-	-
Schi01g008820	Sly01	45051349	45052721		G2	USP+D	-	-
Schi01g008840	Sly01	45172475	45173835		G2	USP+D	-	-
Schi01g010320	Sly01	59749431	59751668		G2	USP	-	-
Schi01g010370	Sly01	59861316	59863597		G2	USP	-	-
Schi01g011920	Sly01	65055723	65057149		G4	USP+D	-	-
Schi01g013430	Sly01	67869593	67873496		G2	USP	-	-
Schi01g027910	Sly01	82908967	82909837		G4	USP	-	-
Schi01g036200	Sly01	90117820	90120258		G4	USP	-	-
Schi02g016290	Sly02	46041131	46043805		G4	USP	-	-
Schi03g001800	Sly03	1452088	1456565		G4	USP	-	-
Schi03g019990	Sly03	57545001	57547015		G2	USP	-	-
Schi03g020210	Sly03	57756544	57758484		G2	USP	-	-
Schi03g023230	Sly03	60556076	60557942		G2	USP	-	-
Schi03g023240	Sly03	60570558	60572424		G2	USP	-	-
Schi04g005680	Sly04	5482829	5484426		G4	USP	-	-
Schi04g019380	Sly04	64383119	64386780		G4	USP+D	-	-
Schi05g006620	Sly05	6808898	6810307		G4	USP	-	-
Schi05g014760	Sly05	60629118	60633286		G2	USP	-	-
Schi05g019640	Sly05	66162799	66164240		G4	USP+D	-	-
Schi06g002920	Sly06	3454312	3456376		G4	USP+D	-	-
Schi06g004400	Sly06	15096110	15099475		G2	USP	-	-
Schi06g009990	Sly06	37004162	37005515		G3	USP	-	-
Schi06g015150	Sly06	41844728	41845087		G2	USP	-	-
Schi06g015330	Sly06	41999079	42000204		G4	USP	-	-
Schi06g024350	Sly06	49223825	49224559		G4	USP+D	-	-
Schi07g013100	Sly07	54434591	54435901		G4	USP	-	-
Schi07g018470	Sly07	59423468	59426519		G4	USP	-	-
Schi07g018610	Sly07	59556151	59559198		G4	USP	-	-
Schi08g001180	Sly08	1045118	1047504		G1	USP	-	-
Schi09g005990	Sly09	5902652	5903588		G1	USP	-	-
Schi09g006020	Sly09	5910524	5911727		G2	USP	-	-
Schi09g006060	Sly09	5951060	5951970		G1	USP	-	-
Schi09g006080	Sly09	5957718	5958937		G2	USP	-	-
Schi10g002140	Sly10	1745642	1746926		G2	USP	-	-
Schi10g002200	Sly10	1798093	1799376		G2	USP	-	-
Schi10g023260	Sly10	67747319	67748680		G2	USP	-	-
Schi12g007900	Sly12	8192341	8199258		G2	USP	-	-
Schi12g010070	Sly12	34364059	34372495		G4	USP+D	-	-
Schi12g019360	Sly12	68828160	68833820		G3	USP	-	-
Schi12g021800	Sly12	70558714	70560167		G4	USP+D	-	-
Schm01g008660	Sly01	42215465	42216838		G2	USP+D	-	-
Schm01g010970	Sly01	61476632	61479305		G2	USP	-	-
Schm01g012830	Sly01	66771055	66772335		G4	USP+D	-	-
Schm01g014220	Sly01	69134724	69138618		G2	USP	-	-
Schm01g027780	Sly01	81846257	81847462		G4	USP	-	-
Schm01g035570	Sly01	88070167	88072337		G4	USP	-	-
Schm02g016120	Sly02	40541983	40544656		G4	USP	-	-
Schm03g001680	Sly03	1255390	1259748		G4	USP	-	-
Schm03g020080	Sly03	53631057	53633045		G2	USP	-	-
Schm03g022430	Sly03	55572021	55573843		G2	USP	-	-
Schm04g005430	Sly04	4841662	4842874		G4	USP	-	-
Schm04g010510	Sly04	38261153	38265642		G2	USP	-	-
Schm04g018820	Sly04	56530095	56533727		G4	USP+D	-	-
Schm05g005700	Sly05	5553863	5555249		G4	USP	-	-
Schm05g014180	Sly05	54274124	54278293		G2	USP	-	-
Schm05g018890	Sly05	59634330	59635773		G4	USP+D	-	-
Schm06g002670	Sly06	2968299	2970350		G4	USP+D	-	-
Schm06g007850	Sly06	29395207	29396593		G3	USP	-	-
Schm06g016890	Sly06	39232712	39234686		G2	USP	-	-
Schm06g017060	Sly06	39367540	39368666		G4	USP	-	-
Schm06g025890	Sly06	46005265	46006006		G4	USP+D	-	-
Schm07g014140	Sly07	57275223	57276658		G4	USP	-	-
Schm07g019430	Sly07	61805862	61808913		G4	USP	-	-
Schm08g001170	Sly08	917861	920338		G1	USP	-	-
Schm08g012350	Sly08	49677912	49682069		G1	USP	-	-
Schm09g004800	Sly09	4391862	4392750		G1	USP	-	-
Schm09g004820	Sly09	4396013	4397234		G2	USP	-	-
Schm10g001190	Sly10	854275	855559		G2	USP	-	-
Schm12g007160	Sly12	7236351	7241429		G2	USP	-	-
Schm12g010860	Sly12	42087741	42096004		G4	USP+D	-	-
Schm12g017650	Sly12	58817587	58823260		G3	USP	-	-
Schm12g020090	Sly12	60426294	60427536		G4	USP+D	-	-
Scor01g010270	Sly01	59233170	59235419		G2	USP	-	-
Scor01g011980	Sly01	63912377	63913900		G4	USP+D	-	-
Scor01g013290	Sly01	66227212	66231099		G2	USP	-	-
Scor01g027060	Sly01	79060751	79061929		G4	USP	-	-
Scor01g034610	Sly01	84982158	84984401		G4	USP	-	-
Scor02g015630	Sly02	46736418	46739074		G4	USP	-	-
Scor03g001620	Sly03	1274667	1279033		G4	USP	-	-
Scor03g020710	Sly03	56115744	56117768		G2	USP	-	-
Scor03g023160	Sly03	58144556	58146363		G2	USP	-	-
Scor04g005350	Sly04	4767742	4769317		G4	USP	-	-
Scor04g018700	Sly04	57629834	57633475		G4	USP+D	-	-
Scor05g005820	Sly05	5209019	5210406		G4	USP	-	-
Scor05g014890	Sly05	58162337	58166515		G2	USP	-	-
Scor05g019250	Sly05	62958215	62959950		G4	USP+D	-	-
Scor06g002810	Sly06	3010977	3013087		G4	USP+D	-	-
Scor06g004900	Sly06	19747434	19750830		G2	USP	-	-
Scor06g011060	Sly06	40975585	40976979		G3	USP	-	-
Scor06g016750	Sly06	45939219	45939579		G2	USP	-	-
Scor06g016910	Sly06	46074136	46075262		G4	USP	-	-
Scor06g025820	Sly06	52569895	52570639		G4	USP+D	-	-
Scor07g014960	Sly07	61653778	61655028		G4	USP	-	-
Scor07g020410	Sly07	66259910	66262954		G4	USP	-	-
Scor08g001170	Sly08	923838	926403		G1	USP	-	-
Scor09g005320	Sly09	4772478	4774333		G1	USP	-	-
Scor09g005340	Sly09	4778868	4780200		G2	USP	-	-
Scor10g001690	Sly10	1197310	1198593		G2	USP	-	-
Scor10g021430	Sly10	64804560	64805853		G2	USP	-	-
Scor12g010420	Sly12	33795030	33803477		G4	USP+D	-	-
Scor12g019170	Sly12	65575874	65581543		G3	USP	-	-
Scor12g021580	Sly12	67163535	67165035		G4	USP+D	-	-
Sgal01g010980	Sly01	56405894	56407736		G2	USP+D	-	-
Sgal01g012570	Sly01	68244867	68247540		G2	USP	-	-
Sgal01g014290	Sly01	73290168	73291430		G4	USP+D	-	-
Sgal01g015630	Sly01	75689671	75694081		G2	USP	-	-
Sgal01g029220	Sly01	88176869	88178680		G4	USP	-	-
Sgal01g037430	Sly01	94319144	94322024		G4	USP	-	-
Sgal02g017580	Sly02	11462153	11465335		G4	USP	-	-
Sgal03g001730	Sly03	65057983	65062904		G4	USP	-	-
Sgal03g021380	Sly03	8032454	8034409		G2	USP	-	-
Sgal03g023860	Sly03	6062312	6064469		G2	USP	-	-
Sgal03g028780	Sly03	2380814	2389522		G2	USP	-	-
Sgal04g005470	Sly04	60896521	60898546		G4	USP	-	-
Sgal04g010710	Sly04	23324315	23328697		G2	USP	-	-
Sgal04g019110	Sly04	5315222	5321439		G4	USP+D	-	-
Sgal05g006350	Sly05	5414085	5415475		G4	USP	-	-
Sgal05g016510	Sly05	60944345	60948537		G2	USP	-	-
Sgal05g021410	Sly05	66445960	66447407		G4	USP+D	-	-
Sgal06g003060	Sly06	3175843	3178598		G4	USP+D	-	-
Sgal06g007380	Sly06	31082454	31085860		G2	USP	-	-
Sgal06g012120	Sly06	40418295	40419896		G3	USP	-	-
Sgal06g018030	Sly06	45174701	45176876		G2	USP	-	-
Sgal06g018200	Sly06	45308312	45309754		G4	USP	-	-
Sgal06g026930	Sly06	51734922	51735663		G4	USP+D	-	-
Sgal07g015300	Sly07	63875381	63876980		G4	USP	-	-
Sgal07g020550	Sly07	68157169	68160938		G4	USP	-	-
Sgal08g001180	Sly08	922785	925191		G2	USP	-	-
Sgal09g005510	Sly09	66566186	66567395		G1	USP	-	-
Sgal09g005520	Sly09	66560917	66564812		G2	USP	-	-
Sgal10g001710	Sly10	66852301	66855338		G2	USP	-	-
Sgal10g023830	Sly10	63431	64763		G2	USP	-	-
Sgal12g007790	Sly12	60088836	60093786		G2	USP	-	-
Sgal12g010730	Sly12	32987897	32996878		G4	USP+D	-	-
Sgal12g020370	Sly12	2039664	2045460		G3	USP	-	-
Sgal12g022800	Sly12	491581	492829		G4	USP+D	-	-
Shab01g007590	Sly01	35705901	35707260		G2	USP+D	-	-
Shab01g009450	Sly01	69741793	69743922		G2	USP	-	-
Shab01g010860	Sly01	74772108	74773303		G4	USP+D	-	-
Shab01g024610	Sly01	89649938	89651586		G4	USP	-	-
Shab01g032670	Sly01	96258117	96260434		G4	USP	-	-
Shab02g016050	Sly02	46101958	46104648		G4	USP	-	-
Shab03g001630	Sly03	1251208	1253792		G4	USP	-	-
Shab03g020600	Sly03	59040498	59042477		G2	USP	-	-
Shab03g023180	Sly03	61166490	61168386		G2	USP	-	-
Shab04g005690	Sly04	5070797	5072306		G4	USP	-	-
Shab04g012180	Sly04	43910736	43915256		G2	USP	-	-
Shab04g020850	Sly04	62561797	62565443		G4	USP+D	-	-
Shab05g005720	Sly05	5433176	5434568		G4	USP	-	-
Shab05g020220	Sly05	69272624	69274120		G4	USP+D	-	-
Shab06g002500	Sly06	3083040	3085163		G4	USP+D	-	-
Shab06g004420	Sly06	15582743	15586100		G2	USP	-	-
Shab06g010770	Sly06	39386448	39387803		G2	USP	-	-
Shab06g016440	Sly06	44534914	44536806		G2	USP	-	-
Shab06g016610	Sly06	44671586	44672711		G4	USP	-	-
Shab06g025390	Sly06	51394194	51394934		G4	USP+D	-	-
Shab07g015300	Sly07	64316922	64318243		G4	USP	-	-
Shab07g019930	Sly07	68787937	68788626		G4	USP	-	-
Shab09g004610	Sly09	4578250	4579513		G2	USP	-	-
Shab09g004630	Sly09	4591385	4592255		G1	USP	-	-
Shab10g001760	Sly10	1283381	1284093		G2	USP	-	-
Shab10g023620	Sly10	69953978	69955303		G2	USP	-	-
Shab12g010160	Sly12	38111691	38119884		G4	USP+D	-	-
Shab12g018910	Sly12	66386129	66391515		G3	USP	-	-
Shab12g021180	Sly12	68013026	68014291		G4	USP+D	-	-
Slyd01g008550	Sly01	79686541	79688034		G2	USP+D	-	-
Slyd01g009620	Sly01	98343231	98345394		G2	USP	-	-
Slyd01g010580	Sly01	104681163	104682413		G4	USP+D	-	-
Slyd01g011750	Sly01	107524322	107528233		G2	USP	-	-
Slyd01g026830	Sly01	125794652	125796128		G4	USP	-	-
Slyd01g034730	Sly01	133817987	133821784		G4	USP	-	-
Slyd02g015130	Sly02	66124285	66126976		G4	USP	-	-
Slyd03g001600	Sly03	1669782	1673529		G4	USP	-	-
Slyd03g001820	Sly03	1814313	1818042		G4	USP	-	-
Slyd03g001910	Sly03	1895346	1899943		G4	USP	-	-
Slyd03g019730	Sly03	68349690	68351687		G2	USP	-	-
Slyd03g022010	Sly03	70496837	70498752		G2	USP	-	-
Slyd03g026560	Sly03	74731949	74734563		G2	USP	-	-
Slyd04g005570	Sly04	6395224	6396478		G4	USP	-	-
Slyd04g010440	Sly04	64886798	64891240		G2	USP	-	-
Slyd04g018050	Sly04	84268363	84272024		G4	USP+D	-	-
Slyd05g005710	Sly05	6536943	6538369		G4	USP	-	-
Slyd05g013270	Sly05	90728645	90732823		G2	USP	-	-
Slyd05g017970	Sly05	96577322	96579285		G4	USP+D	-	-
Slyd06g000030	Sly06	33837	35235		G2	USP	-	-
Slyd06g000770	Sly06	730828	733408		G4	USP+D	-	-
Slyd06g004800	Sly06	33603999	33607441		G2	USP	-	-
Slyd06g011450	Sly06	71944247	71945644		G2	USP	-	-
Slyd06g017530	Sly06	79040404	79042486		G2	USP	-	-
Slyd06g017700	Sly06	79185205	79186398		G4	USP	-	-
Slyd06g026360	Sly06	86556685	86557433		G4	USP+D	-	-
Slyd07g013480	Sly07	84586021	84588371		G4	USP	-	-
Slyd09g005510	Sly09	6555836	6558170		G2	USP	-	-
Slyd09g005540	Sly09	6613118	6614063		G1	USP	-	-
Slyd09g005590	Sly09	6696217	6697164		G1	USP	-	-
Slyd09g005610	Sly09	6725889	6727159		G2	USP	-	-
Slyd09g018560	Sly09	104395253	104396272		G5	USP	-	-
Slyd10g001780	Sly10	1356068	1357349		G2	USP	-	-
Slyd10g013230	Sly10	78677112	78678406		G2	USP	-	-
Slyd12g007760	Sly12	9657912	9669232		G2	USP	-	-
Slyd12g009220	Sly12	28170796	28178016		G4	USP+D	-	-
Slyd12g017480	Sly12	90505002	90510717		G3	USP	-	-
Slyd12g019800	Sly12	92195386	92197485		G4	USP+D	-	-
Slyv01g010800	Sly01	50979181	50980551		G2	USP+D	-	-
Slyv01g012400	Sly01	61937333	61939548		G2	USP	-	-
Slyv01g014110	Sly01	67157840	67159152		G4	USP+D	-	-
Slyv01g015490	Sly01	69603916	69607805		G2	USP	-	-
Slyv01g029350	Sly01	82097906	82099097		G4	USP	-	-
Slyv01g037340	Sly01	88038703	88041030		G4	USP	-	-
Slyv02g017230	Sly02	39017670	39020142		G4	USP	-	-
Slyv03g001260	Sly03	982083	986506		G4	USP	-	-
Slyv03g020780	Sly03	53981757	53983711		G2	USP	-	-
Slyv03g023280	Sly03	55890577	55892376		G2	USP	-	-
Slyv04g005490	Sly04	4638576	4640154		G4	USP	-	-
Slyv04g010790	Sly04	38829197	38833578		G2	USP	-	-
Slyv04g018810	Sly04	55769740	55773392		G4	USP+D	-	-
Slyv05g006140	Sly05	5317396	5318782		G4	USP	-	-
Slyv05g016510	Sly05	55692166	55696376		G2	USP	-	-
Slyv05g021310	Sly05	60962059	60963478		G4	USP+D	-	-
Slyv06g002890	Sly06	2925228	2927390		G4	USP+D	-	-
Slyv06g011480	Sly06	31096666	31098056		G3	USP	-	-
Slyv06g017410	Sly06	35717289	35719189		G2	USP	-	-
Slyv06g017580	Sly06	35851145	35852272		G4	USP	-	-
Slyv06g026530	Sly06	42252652	42253392		G4	USP+D	-	-
Slyv07g015410	Sly07	57863917	57865255		G4	USP	-	-
Slyv07g020890	Sly07	62198031	62201079		G4	USP	-	-
Slyv08g001190	Sly08	902326	904733		G1	USP	-	-
Slyv09g005570	Sly09	4908026	4908901		G1	USP	-	-
Slyv09g005590	Sly09	4910072	4913414		G2	USP	-	-
Slyv10g001710	Sly10	1228979	1230262		G2	USP	-	-
Slyv10g023820	Sly10	62659688	62661047		G2	USP	-	-
Slyv12g007880	Sly12	7621346	7626298		G2	USP	-	-
Slyv12g010290	Sly12	31964359	31972565		G4	USP+D	-	-
Slyv12g019940	Sly12	61116119	61121578		G3	USP	-	-
Slyv12g022330	Sly12	62682878	62684126		G4	USP+D	-	-
Sneo01g010750	Sly01	67642896	67645138		G2	USP	-	-
Sneo01g012550	Sly01	72431310	72432587		G4	USP+D	-	-
Sneo01g014030	Sly01	74918769	74922661		G2	USP	-	-
Sneo01g027900	Sly01	87710155	87711368		G4	USP	-	-
Sneo01g036040	Sly01	94057630	94059957		G4	USP	-	-
Sneo02g017130	Sly02	40966548	40969220		G4	USP	-	-
Sneo03g001230	Sly03	976442	980799		G4	USP	-	-
Sneo03g020490	Sly03	53090549	53092525		G2	USP	-	-
Sneo03g022960	Sly03	55098644	55100463		G2	USP	-	-
Sneo04g004420	Sly04	3787208	3788419		G4	USP	-	-
Sneo04g010810	Sly04	38872842	38877322		G2	USP	-	-
Sneo04g019650	Sly04	57024547	57028216		G4	USP+D	-	-
Sneo05g005460	Sly05	5129186	5130578		G4	USP	-	-
Sneo05g014250	Sly05	53466112	53470279		G2	USP	-	-
Sneo05g018810	Sly05	58570537	58571979		G4	USP+D	-	-
Sneo06g002940	Sly06	3077611	3079691		G4	USP+D	-	-
Sneo06g008320	Sly06	29723872	29725246		G3	USP	-	-
Sneo06g017480	Sly06	39587400	39589336		G2	USP	-	-
Sneo06g017650	Sly06	39723783	39724909		G4	USP	-	-
Sneo06g026570	Sly06	46191813	46192554		G4	USP+D	-	-
Sneo07g004180	Sly07	4771858	4773985		G5	USP	-	-
Sneo07g014490	Sly07	56099602	56101019		G4	USP	-	-
Sneo07g019850	Sly07	60621578	60624628		G4	USP	-	-
Sneo08g001140	Sly08	894973	897448		G1	USP	-	-
Sneo09g005250	Sly09	4825884	4826760		G1	USP	-	-
Sneo09g005270	Sly09	4830078	4831300		G2	USP	-	-
Sneo10g001210	Sly10	860548	861832		G2	USP	-	-
Sneo10g022640	Sly10	59241660	59249035		G2	USP	-	-
Sneo12g007510	Sly12	7444647	7449625		G2	USP	-	-
Sneo12g009470	Sly12	27895107	27903366		G4	USP+D	-	-
Sneo12g018430	Sly12	55767562	55773235		G3	USP	-	-
Sneo12g020840	Sly12	57362394	57363688		G4	USP+D	-	-
Sper01g010570	Sly01	57307827	57309243		G2
Sper01g011950	Sly01	67743790	67746005		G2
Sper01g013560	Sly01	72517587	72519002		G4
Sper01g014590	Sly01	74265766	74269648		G2
Sper01g027980	Sly01	86802085	86803268		G4
Sper01g035970	Sly01	93187662	93189995		G4
Sper02g015480	Sly02	43385095	43387761		G4
Sper03g001670	Sly03	1326960	1331391		G4
Sper03g020730	Sly03	56118070	56120097		G2
Sper03g023200	Sly03	58067461	58069299		G2
Sper04g005680	Sly04	5122842	5124426		G4
Sper04g010790	Sly04	41183692	41188204		G2
Sper04g019300	Sly04	58912409	58916053		G4
Sper05g005860	Sly05	5414584	5415968		G4
Sper05g014630	Sly05	57803243	57807415		G2
Sper05g019150	Sly05	62635988	62637728		G4
Sper06g003270	Sly06	3419156	3421349		G4
Sper06g005130	Sly06	19097628	19100999		G2
Sper06g011390	Sly06	39986521	39987899		G2
Sper06g017050	Sly06	44903388	44905234		G2
Sper06g017230	Sly06	45038134	45039089		G4
Sper06g025850	Sly06	51594164	51594900		G4
Sper07g014580	Sly07	64130424	64131859		G4
Sper07g019630	Sly07	68767493	68770525		G4
Sper08g001130	Sly08	939061	943429		G1
Sper09g005430	Sly09	5063932	5064817		G1
Sper09g005450	Sly09	5069067	5070279		G2
Sper10g001680	Sly10	1216629	1217911		G2
Sper10g022620	Sly10	66770574	66771905		G2
Sper12g010260	Sly12	34593493	34601931		G4
Sper12g019120	Sly12	67010417	67011960		G4
Spim01g010040	Sly01	49235895	49237280		G2
Spim01g011680	Sly01	60783791	60786008		G2
Spim01g013360	Sly01	66119087	66120356		G4
Spim01g014600	Sly01	68389608	68393500		G2
Spim01g028290	Sly01	80844797	80846002		G4
Spim01g036580	Sly01	87058887	87061215		G4
Spim02g015430	Sly02	37121511	37123987		G4
Spim03g001750	Sly03	1257292	1261700		G4
Spim03g021200	Sly03	55553563	55556357		G2
Spim03g023670	Sly03	57477301	57479100		G2
Spim04g005640	Sly04	4847276	4848852		G4
Spim04g010820	Sly04	41314448	41318829		G2
Spim04g019210	Sly04	59206007	59209642		G4
Spim05g005950	Sly05	5243313	5244703		G4
Spim05g016450	Sly05	58131807	58136000		G2
Spim05g021340	Sly05	63484452	63485872		G4
Spim06g002950	Sly06	2971425	2973622		G4
Spim06g007000	Sly06	25811325	25814754		G2
Spim06g011710	Sly06	34866730	34868116		G2
Spim06g017150	Sly06	39261172	39261534		G2
Spim06g017320	Sly06	39393229	39394356		G4
Spim06g026200	Sly06	45872500	45873241		G4
Spim07g015050	Sly07	58453928	58455237		G4
Spim07g020360	Sly07	62759203	62762251		G4
Spim08g001160	Sly08	889283	891731		G2
Spim08g013400	Sly08	58825906	58830019		G1
Spim09g005460	Sly09	4877963	4878859		G1
Spim09g005480	Sly09	4882036	4883414		G2
Spim10g001700	Sly10	1166007	1167290		G2
Spim10g023120	Sly10	64030813	64031503		G2
Spim12g007880	Sly12	7665339	7670290		G2
Spim12g010520	Sly12	33997181	34005392		G4
Spim12g020370	Sly12	65943674	65949134		G3
Spim12g022820	Sly12	67512220	67513468		G4
Sopen09g006470	Sly09	5255087	5256022		G1
Sopen01g021170	Sly01	63364769	63366145		G2
Sopen09g006490	Sly09	5259326	5260535		G2
Sopen04g006740	Sly04	5078592	5080218		G4
Sopen02g024210	Sly02	47584101	47586784		G4
Sopen10g036080	Sly10	82445434	82446703		G2
Sopen03g002690	Sly03	1302897	1306592		G4
Sopen04g030000	Sly04	71625520	71629166		G4
Sopen07g031860	Sly07	77167142	77170161		G4
Sopen01g026070	Sly01	79487803	79490067		G2
Sopen06g035920	Sly06	60679193	60679933		G4
Sopen05g032760	Sly05	76200791	76202252		G4
Sopen10g002680	Sly10	1290092	1291374		G2
Sopen12g034200	Sly12	82587440	82588878		G4
Sopen01g043890	Sly01	100895867	100897146		G4
Sopen07g026760	Sly07	72501767	72503081		G4
Sopen01g028410	Sly01	84764148	84777586		G4
Sopen06g003850	Sly06	3295428	3297301		G4
Sopen01g051900	Sly01	107427110	107429415		G4
Sopen12g026620	Sly12	69652449	69661173		G4
Sopen03g033900	Sly03	69059913	69061806		G2
Sopen06g026700	Sly06	53735392	53736515		G4
Sopen05g006750	Sly05	5752822	5754108		G4
Sopen06g020500	Sly06	48182915	48184294		G2
Sopen03g038700	Sly03	72982601	72985177		G2
Sopen12g031900	Sly12	80938175	80943848		G3
Sopen08g022810	Sly08	62312895	62317118		G1
Sopen05g027860	Sly05	70761008	70765408		G2
Sopen06g013830	Sly06	36569801	36573645		G2
Sopen03g031430	Sly03	67049463	67051488		G2
Sopen06g022280	Sly06	49891097	49895626		G5
Sopen01g030210	Sly01	87373840	87377729		G2
Sopen04g019380	Sly04	49950233	49954654		G2
Sopen12g008640	Sly12	7883809	7888800		G2
Sopen09g033810	Sly09	81861988	81863011		G5
Sopen12g003920	Sly12	2552983	2557976		G5
Sopen05g030880	Sly05	74504015	74507813		G5
Sopen07g002730	Sly07	1755115	1772015		G2
Sopen01g053610	Sly01	108633328	108636402		G2
Sopen04g025790	Sly04	66760812	66764727		G2
Sopen02g028290	Sly02	50805548	50808578		G5

## Sheet: S3
Table S3. Graph pangenome stats
Path	Sub Path Number	Length	Nodes	Edges	Steps
Chr1	10	288613925	32294513	45462111	212637789
Chr2	10	147705260	17669878	24639909	105689334
Chr3	10	191086198	22599315	31428249	126766683
Chr4	10	169236096	22194881	31147866	145935334
Chr5	10	184955165	23015969	32032476	132095216
Chr6	10	144408526	16123052	22391135	86474290
Chr7	10	183758958	24131246	33550706	138799525
Chr8	10	177599593	23280112	32365085	128395387
Chr9	10	203239047	26473804	36951663	158062412
Chr10	10	187418035	23608204	32911075	142570574
Chr11	10	170536981	19276029	26848116	105702066
Chr12	10	184673100	23689401	32969157	141927371
